# Supplementary material for: The Effect of Dietary Pattern on Metabolic Syndrome in a Suburban Population in Shanghai, China
Source: Nutrients. 2023 May 4;15(9):2185. doi: 10.3390/nu15092185 (PMC10181156; doi:10.3390/nu15092185)
Supplement: Supplementary file 1 [file nutrients-15-02185-s001.zip]

Archive with 1 entries (1 files):
- nutrients-2362212-supplementary.pdf
